# Supplementary material for: A Multi-Ingredient Containing Carbohydrate, Proteins L-Glutamine and L-Carnitine Attenuates Fatigue Perception with No Effect on Performance, Muscle Damage or Immunity in Soccer Players
Source: PLoS One. 2015 Apr 27;10(4):e0125188. doi: 10.1371/journal.pone.0125188 (PMC4411100; doi:10.1371/journal.pone.0125188)
Supplement: S1 Dataset — (XLSX) [file pone.0125188.s001.xlsx]

## Sheet: DATA
				1 Intake			2 Intakes			Sprint (s)												Sprint (m/s)												RPE												Creatine Kinase
				MTN 1 intake		CHO 1 intake	MTN 2 intakes		CHO 2 intakes	MTN				CHO				Placebo				MTN				CHO				Placebo				MTN				CHO				Placebo				MTN
Participants	Age	Height	BM	CHO g/kg	Pr g/kg	CHO g/kg	CHO g/kg	Pr g/kg	CHO g/kg	Pre	Post	1hr	24hr	Pre	Post	1hr	24hr	Pre	Post	1hr	24hr	Pre	Post	1hr	24hr	Pre	Post	1hr	24hr	Pre	Post	1hr	24hr	B1	B2	B3	B4	B1	B2	B3	B4	B1	B2	B3	B4	Pre	Post	1hr	24hr
1	32	174	68	0.779412	0.213235	1.02206	1.55882	0.426471	2.04412	2.7	2.77	2.84	2.97	2.79	2.85	2.81	2.82	2.78	3.04	2.71	2.86	5.55556	5.41516	5.28169	5.05051	5.37634	5.26316	5.33808	5.31915	5.39568	4.93421	5.53506	5.24476	15	17	18	19	15	17	18	19	15	17	18	20	70.4	144	148	169
2	24	183	92	0.576087	0.157609	0.755435	1.15217	0.315217	1.51087	2.24	2.53	2.61	2.47	2.29	2.57	2.64	2.64	2.45	2.57	2.78	2.78	6.69643	5.92885	5.74713	6.07287	6.55022	5.83658	5.68182	5.68182	6.12245	5.83658	5.39568	5.39568	15	16	18	18	15	15	16	17	14	16	17	18
3	30	193	86	0.616279	0.168605	0.80814	1.23256	0.337209	1.61628	2.4	2.66	2.67	2.58	2.39	2.68	2.69	2.57	2.26	2.66	2.62	2.59	6.25	5.6391	5.61798	5.81395	6.27615	5.59701	5.57621	5.83658	6.63717	5.6391	5.72519	5.79151	13	13	14	15	14	14	17	17	14	14	15	18	95.4	175	163	346
4	26	180	71	0.746479	0.204225	0.978873	1.49296	0.408451	1.95775	2.91	3.07	3.01	2.74	2.55	2.92	3.03	2.71	2.38	2.61	2.58	2.59	5.15464	4.88599	4.98339	5.47445	5.88235	5.13699	4.9505	5.53506	6.30252	5.74713	5.81395	5.79151	13	15	17	17	13	16	17	19	13	15	16	18	263	358	422	286
5	26	187	88	0.602273	0.164773	0.789773	1.20455	0.329545	1.57955	2.58	2.62	2.46	2.43	2.39	2.53	2.49	2.48	2.59	2.42	2.55	2.62	5.81395	5.72519	6.09756	6.17284	6.27615	5.92885	6.0241	6.04839	5.79151	6.19835	5.88235	5.72519	11	13	14	14	13	14	15	16	12	13	13	16	326	374	389	512
6	23	173	75	0.706667	0.193333	0.926667	1.41333	0.386667	1.85333	2.25	2.66	2.67	2.61	2.46	2.73	2.69	2.74	2.54	2.84	2.61	2.69	6.66667	5.6391	5.61798	5.74713	6.09756	5.49451	5.57621	5.47445	5.90551	5.28169	5.74713	5.57621	13	12	13	14	15	17	19	19	15	17	19	19
7	27	183	72	0.736111	0.201389	0.965278	1.47222	0.402778	1.93056	2.31	2.56	2.54	2.54	2.28	2.74	2.69	2.56	2.44	2.53	2.57	2.46	6.49351	5.85938	5.90551	5.90551	6.57895	5.47445	5.57621	5.85938	6.14754	5.92885	5.83658	6.09756	12	13	14	15	14	15	16	15	13	14	14	16	173	328	347	420
8	24	176	69	0.768116	0.210145	1.00725	1.53623	0.42029	2.01449	2.31	2.56	2.58	2.51	2.18	2.4	2.59	2.52	2.42	2.57	2.55	2.44	6.49351	5.85938	5.81395	5.9761	6.88073	6.25	5.79151	5.95238	6.19835	5.83658	5.88235	6.14754	13	14	15	15	15	16	17	18	13	14	15	16	225	270	302	267
9	19	186	84	0.630952	0.172619	0.827381	1.2619	0.345238	1.65476	2.41	2.49	2.39	2.4	2.4	2.45	2.49	2.49	2.38	2.43	2.48	2.44	6.22407	6.0241	6.27615	6.25	6.25	6.12245	6.0241	6.0241	6.30252	6.17284	6.04839	6.14754	11	13	16	17	14	15	17	18	13	15	17	18	155	442	513	650
10	22	191	90	0.588889	0.161111	0.772222	1.17778	0.322222	1.54444	2.31	2.54	2.51	2.53	2.3	2.46	2.55	2.58	2.29	2.5	2.47	2.41	6.49351	5.90551	5.9761	5.92885	6.52174	6.09756	5.88235	5.81395	6.55022	6	6.07287	6.22407	16	16	18	17	14	15	16	18	14	15	16	18
11	28	178	65	0.815385	0.223077	1.06923	1.63077	0.446154	2.13846	2.14	2.37	2.41	2.34	2.23	2.13	2.12	2.16	2.16	2.19	2.25	2.17	7.00935	6.32911	6.22407	6.41026	6.72646	7.04225	7.07547	6.94444	6.94444	6.84932	6.66667	6.91244	13	14	15	16	11	12	13	15	12	13	14	17	123	333	365	808
12	27	182	75	0.706667	0.193333	0.926667	1.41333	0.386667	1.85333	2.59	2.6	2.64	2.57	2.67	2.76	2.87	2.76	2.61	2.69	2.8	2.78	5.79151	5.76923	5.68182	5.83658	5.61798	5.43478	5.22648	5.43478	5.74713	5.57621	5.35714	5.39568	10	13	14	15	9	10	11	12	9	10	11	16	236	391	418	1010
13	19	177.5	71	0.746479	0.204225	0.978873	1.49296	0.408451	1.95775	2.26	2.5	2.45	2.27	2.32	2.42	2.48	2.29	2.32	2.44	2.42	2.36	6.63717	6	6.12245	6.60793	6.46552	6.19835	6.04839	6.55022	6.46552	6.14754	6.19835	6.35593	14	15	15	16	13	14	16	16	14	15	15	17	101	438	482	765
14	20	175	70.5	0.751773	0.205674	0.985816	1.50355	0.411348	1.97163	2.61	3	3.02	2.75	2.54	2.91	3	2.99	2.59	2.7	2.65	2.6	5.74713	5	4.96689	5.45455	5.90551	5.15464	5	5.01672	5.79151	5.55556	5.66038	5.76923	13	16	17	16	13	15	17	19	13	15	17	20	264	369	420	290
15	25	181.2	84.5	0.627219	0.171598	0.822485	1.25444	0.343195	1.64497	2.4	2.5	2.4	2.41	2.39	2.5	2.5	2.68	2.4	2.45	2.5	2.49	6.25	6	6.25	6.22407	6.27615	6	6	5.59701	6.25	6.12245	6	6.0241	11	14	16	16	14	16	17	19	14	15	18	20	145	443	502	656
16	24	179.1	78.5	0.675159	0.184713	0.88535	1.35032	0.369427	1.7707	2.56	2.65	2.62	2.58	2.65	2.78	2.9	2.77	2.56	2.7	2.81	2.77	5.85938	5.66038	5.72519	5.81395	5.66038	5.39568	5.17241	5.41516	5.85938	5.55556	5.33808	5.41516	11	12	15	15	10	12	12	16	11	12	14	19	239	390	420	1005
AV	24.75	181.175	77.4688	0.692122	0.189354	0.907593	1.38424	0.378708	1.81519	2.43625	2.63	2.61375	2.54375	2.42687	2.61437	2.65875	2.61	2.44812	2.58375	2.58438	2.56563	6.19602	5.72753	5.76799	5.92122	6.20889	5.7767	5.68399	5.78147	6.15071	5.83637	5.82251	5.87588	12.75	14.125	15.5625	15.9375	13.25	14.5625	15.875	17.0625	13.0625	14.375	15.5625	17.875	185.831	342.692	376.231	552.615
STDEV	3.69685	5.85041	8.70339	0.0759834	0.0207879	0.0996386	0.151967	0.0415758	0.199277	0.204446	0.182975	0.197547	0.172274	0.171686	0.217531	0.231542	0.203076	0.157023	0.195444	0.148368	0.184859	0.497946	0.370788	0.411964	0.386107	0.424729	0.505159	0.521697	0.473628	0.39331	0.438036	0.342927	0.436252	1.69312	1.5438	1.63172	1.38894	1.80739	1.89627	2.15639	1.98221	1.52616	1.78419	2.09662	1.45488	78.5384	95.166	114.598	285.054
			MIN	0.576087	0.157609	0.755435	1.15217	0.315217	1.51087
			MAX	0.815385	0.223077	1.06923	1.63077	0.446154	2.13846
																					MTN			CHO abs dif			PL abs dif					Subject	RCMX Absolute diference
																					Post-Pre	1h-Pre	24-Pre	Post-Pre	1h-Pre	24-Pre							Post-Pre
																				1	-0.140393	-0.273865	-0.505051	-0.113186	-0.0382658	-0.0571951	-0.461473	0.139372	-0.150928			1	#REF!
																				2	-0.767575	-0.949302	-0.623554	-0.713642	-0.8684	-0.8684	-0.285873	-0.726766	-0.726766				#REF!
																				3	-0.610902	-0.632022	-0.436047	-0.679136	-0.699942	-0.439575	-0.99807	-0.911977	-0.845662			3	#REF!
																				4	-0.268646	-0.17125	0.319813	-0.745367	-0.931858	-0.347298	-0.555395	-0.488568	-0.511015			4	#REF!
																				5	-0.0887626	0.283607	0.358886	-0.347297	-0.252054	-0.227764	0.406841	0.0908471	-0.066315			5	#REF!
																				6	-1.02757	-1.04869	-0.91954	-0.603055	-0.521353	-0.623108	-0.623822	-0.158385	-0.329304			6	#REF!
																				7	-0.634131	-0.587995	-0.587995	-1.10449	-1.00274	-0.719572	-0.218687	-0.310965	-0.04998			7	#REF!
																				8	-0.634131	-0.679553	-0.517411	-0.630734	-1.08923	-0.928353	-0.361771	-0.315994	-0.0508061			8	#REF!
																				9	-0.19997	0.0520842	0.0259336	-0.127551	-0.225904	-0.225904	-0.129682	-0.254134	-0.15498			9	#REF!
																				10	-0.587995	-0.517411	-0.564653	-0.424178	-0.639386	-0.707786	-0.550218	-0.477344	-0.326152			10	#REF!
																				11	-0.680232	-0.785279	-0.599089	0.315796	0.349014	0.217987	-0.0951294	-0.277778	-0.032002			11	#REF!
																				12	-0.022275	-0.109688	0.0450701	-0.183195	-0.391497	-0.183195	-0.170918	-0.389984	-0.351443			12	#REF!
																				13	-0.637168	-0.514719	-0.0292386	-0.26717	-0.41713	0.0847011	-0.317976	-0.26717	-0.109585			13	#REF!
																				14	-0.747126	-0.780239	-0.292581	-0.750873	-0.905512	-0.888789	-0.23595	-0.131128	-0.022275			14	#REF!
																				15	-0.25	0	-0.0259336	-0.276151	-0.276151	-0.679136	-0.127551	-0.25	-0.225904			15	#REF!
																				16	-0.198998	-0.134184	-0.0454215	-0.264694	-0.487964	-0.245215	-0.303819	-0.521297	-0.444213			16	#REF!
																				M	-0.468492	-0.428032	-0.274801	-0.432183	-0.524898	-0.427413	-0.314343	-0.328204	-0.274833			M	#REF!
																				SD	0.297292	0.387481	0.372873	0.34287	0.389535	0.357737	0.302749	0.266949	0.251982			SD	#REF!
																					RCMX Delta % diference			CHO abs dif			PL abs dif						RCMX Delta % diference
																				1	-0.0252708	-0.0492958	-0.0909091	-0.0224109	-0.00757663	-0.0113246	-0.0864493	0.026109	-0.0282739			1	#REF!
																				2	-0.114625	-0.141762	-0.0931174	-0.117513	-0.142997	-0.142997	-0.0503137	-0.127911	-0.127911				#REF!
																				3	-0.0977444	-0.101124	-0.0697674	-0.116811	-0.12039	-0.0756069	-0.178987	-0.163548	-0.151655			3	#REF!
																				4	-0.0521173	-0.0332226	0.0620438	-0.136154	-0.170219	-0.0634397	-0.11219	-0.0986906	-0.103225			4	#REF!
																				5	-0.0152672	0.0487805	0.0617284	-0.0562621	-0.0408328	-0.0368977	0.0675357	0.0150806	-0.0110083			5	#REF!
																				6	-0.154135	-0.157303	-0.137931	-0.104932	-0.0907154	-0.108421	-0.111872	-0.0284038	-0.0590551			6	#REF!
																				7	-0.0976562	-0.0905512	-0.0905512	-0.187028	-0.169797	-0.121848	-0.0392179	-0.0557664	-0.00896308			7	#REF!
																				8	-0.0976562	-0.104651	-0.0796813	-0.105543	-0.182264	-0.155344	-0.0624658	-0.0545617	-0.00877252			8	#REF!
																				9	-0.0321285	0.0083682	0.00416667	-0.0204082	-0.0361446	-0.0361446	-0.0215271	-0.0421862	-0.0257267			9	#REF!
																				10	-0.0905512	-0.0796813	-0.0869565	-0.0715447	-0.107843	-0.11938	-0.0935371	-0.0811485	-0.0554458			10	#REF!
																				11	-0.0970464	-0.112033	-0.0854701	0.0492642	0.0544462	0.034006	-0.013445	-0.0392593	-0.00452296			11	#REF!
																				12	-0.00384615	-0.0189394	0.0077821	-0.0313874	-0.0670764	-0.0313874	-0.0327024	-0.0746169	-0.0672428			12	#REF!
																				13	-0.096	-0.077551	-0.00440529	-0.0404317	-0.0631257	0.0128181	-0.0525721	-0.0441721	-0.0181181			13	#REF!
																				14	-0.13	-0.135762	-0.0509091	-0.13766	-0.16601	-0.162945	-0.04719	-0.0262257	-0.004455			14	#REF!
																				15	-0.04	0	-0.00414938	-0.0443682	-0.0443682	-0.109114	-0.0212585	-0.0416667	-0.0376506			15	#REF!
																				16	-0.0339623	-0.0229008	-0.00775194	-0.0455274	-0.0839297	-0.042177	-0.0587384	-0.100784	-0.0858811			16	#REF!
																				M	-0.0736254	-0.0667268	-0.0416174	-0.0742948	-0.0899278	-0.0731376	-0.0571832	-0.0586094	-0.0498692			M	#REF!
																				SD	0.0446577	0.059549	0.0594177	0.0589051	0.0670756	0.0605125	0.0542718	0.0487831	0.0463391			SD	#REF!
[truncated: 68 more columns]

## Sheet: performance data only
Sub	Total Sp Time			Total Sp B1			Total Sp B2			Total Sp B3			Total Sp B4			Blok 1																																	Blok 2
Cond	MTN	CHO	Pl	MTN	CHO	Pl	MTN	CHO	Pl	MTN	CHO	Pl	MTN	CHO	Pl	MTN											CHO											PL											MTN
																1	2	3	4	5	6	7	8	9	10	11	1	2	3	4	5	6	7	8	9	10	11	1	2	3	4	5	6	7	8	9	10	11	1
1	118.58	121.63	128.76	28.91	29.07	30.74	29.11	30.54	31.5	30.83	30.3	32.27	29.73	31.72	34.25	2.7	2.75	2.55	2.58	2.56	2.7	2.63	2.67	2.55	2.64	2.58	2.85	2.65	2.62	2.57	2.57	2.85	2.68	2.44	2.66	2.62	2.56	2.78	2.76	2.74	2.81	2.83	2.76	2.85	2.82	2.84	2.76	2.79	2.6
2	100.15	104.73	106.05	24.88	25.86	26.43	25.02	26	26.18	25.33	25.99	26.57	24.92	26.88	26.87	2.24	2.16	2.2	2.31	2.27	2.25	2.35	2.33	2.25	2.31	2.21	2.29	2.31	2.36	2.35	2.33	2.42	2.38	2.34	2.4	2.28	2.4	2.45	2.42	2.37	2.49	2.34	2.42	2.36	2.36	2.44	2.41	2.37	2.24
3	104.77	108.31	102.35	25.98	26.09	25.14	25.92	26.81	25.39	26.31	27.33	25.77	26.56	28.08	26.05	2.4	2.4	2.37	2.39	2.43	2.37	2.34	2.37	2.29	2.36	2.26	2.39	2.41	2.34	2.41	2.31	2.34	2.38	2.37	2.39	2.38	2.37	2.26	2.26	2.26	2.35	2.25	2.32	2.28	2.29	2.38	2.25	2.24	2.44
4	119.9	118.02	108.77	29.41	27.58	26.66	29.95	29.57	27.17	31.42	30.99	27.15	29.12	29.88	27.79	2.91	2.56	2.76	2.63	2.68	2.61	2.63	2.5	2.74	2.76	2.63	2.55	2.59	2.52	2.59	2.53	2.65	2.33	2.49	2.39	2.45	2.49	2.38	2.4	2.38	2.38	2.35	2.45	2.43	2.34	2.52	2.51	2.52	2.69
5	108.56	102.39	110.73	28.03	26.48	28.46	27.28	25.1	27.79	26.58	25.34	27.53	26.67	25.47	26.95	2.58	2.8	2.56	2.69	2.66	2.43	2.54	2.48	2.55	2.37	2.37	2.39	2.44	2.61	2.44	2.52	2.35	2.36	2.35	2.47	2.36	2.19	2.59	2.6	2.66	2.54	2.53	2.47	2.64	2.74	2.6	2.54	2.55	2.56
6	105.4	110.52	110.08	25.65	27.22	27.56	26.27	27.33	27.29	26.33	27.75	27.45	27.15	28.22	27.78	2.25	2.39	2.41	2.31	2.33	2.32	2.3	2.34	2.33	2.32	2.35	2.46	2.44	2.47	2.39	2.61	2.5	2.41	2.59	2.4	2.48	2.47	2.54	2.49	2.46	2.48	2.52	2.47	2.64	2.5	2.43	2.45	2.58	2.35
7	102.82	105.5	105.77	25.64	26.2	27.15	25.75	26.16	26.71	25.94	27.44	25.89	25.49	25.7	26.02	2.31	2.32	2.35	2.34	2.36	2.36	2.4	2.29	2.3	2.27	2.34	2.28	2.36	2.38	2.42	2.37	2.43	2.35	2.42	2.36	2.44	2.39	2.44	2.42	2.37	2.43	3.39	2.36	2.41	2.39	2.24	2.32	2.38	2.32
8	106.52	97.23	100.5	25.65	23.98	25.09	25.97	24.5	24.97	28.95	24.42	25.48	25.95	24.33	24.96	2.31	2.3	2.35	2.33	2.34	2.35	2.54	2.23	2.29	2.35	2.26	2.18	2.21	2.15	2.17	2.19	2.24	2.13	2.23	2.17	2.21	2.1	2.42	2.32	2.3	2.21	2.26	2.25	2.18	2.3	2.27	2.25	2.33	2.37
9	102.99	107.38	101.69	25.65	25.89	25.25	26.02	27.35	25.56	25.39	27.41	25.85	25.93	26.73	25.03	2.41	2.38	2.28	2.29	2.3	2.38	2.32	2.31	2.32	2.34	2.32	2.4	2.31	2.34	2.27	2.32	2.25	2.45	2.36	2.38	2.39	2.42	2.38	2.25	2.33	2.25	2.4	2.33	2.24	2.22	2.38	2.18	2.29	2.37
10	98.36	100.11	100.34	24.56	24.69	24.65	24.45	24.8	24.72	24.29	25.34	25.37	25.06	25.28	25.6	2.31	2.29	2.22	2.19	2.22	2.25	2.26	2.25	2.23	2.17	2.17	2.3	2.22	2.17	2.22	2.26	2.2	2.3	2.27	2.26	2.21	2.28	2.29	2.19	2.23	2.24	2.27	2.23	2.24	2.34	2.22	2.23	2.17	2.21
11	91.56	95.8	94.89	22.88	23.82	23.69	22.67	23.82	23.47	22.79	24.28	23.68	23.22	23.88	24.05	2.14	2.09	2.1	2.11	2.09	2.06	2.05	2.09	2.06	2.06	2.03	2.11	2.17	2.15	2.16	2.22	2.15	2.18	2.23	2.22	2.13	2.1	2.16	2.16	2.12	2.18	2.19	2.18	2.16	2.1	2.16	2.17	2.11	2.1
12	121.19	121.32	122.11	29.54	29.73	29.87	30.07	30.05	30.94	30.44	30.23	30.72	31.14	31.31	30.58	2.76	2.65	2.57	2.73	2.66	2.66	2.69	2.69	2.68	2.74	2.71	2.74	2.61	2.71	2.67	2.65	2.76	2.69	2.72	2.72	2.71	2.75	2.7	2.74	2.71	2.69	2.7	2.76	2.76	2.76	2.78	2.66	2.61	2.76
13	101.2	101.09	103.51	25.12	24.97	25.67	25.43	24.81	25.48	25.47	25.64	26.08	25.18	25.67	26.28	2.26	2.2	2.25	2.33	2.3	2.32	2.24	2.3	2.28	2.32	2.32	2.29	2.27	2.29	2.27	2.27	2.27	2.28	2.3	2.28	2.25	2.2	2.38	2.33	2.32	2.34	2.32	2.33	2.34	2.35	2.33	2.33	2.3	2.33
14	120.19	118.03	108.62	29.79	27.49	26.56	29.7	29.9	27.12	31.6	30.99	27.14	29.1	29.65	27.8	2.9	2.76	2.76	2.63	2.68	2.61	2.63	2.5	2.8	2.76	2.76	2.5	2.59	2.52	2.59	2.53	2.6	2.33	2.49	2.39	2.45	2.5	2.4	2.4	2.38	2.38	2.35	2.45	2.43	2.34	2.52	2.51	2.4	2.65
15	104.41	106.51	102.15	26.72	25.84	25.36	26.11	26.49	25.69	25.45	27.43	25.87	26.13	26.75	25.23	2.39	2.39	2.28	2.29	2.3	2.4	2.3	2.31	2.32	2.34	3.4	2.41	2.31	2.31	2.27	2.31	2.25	2.45	2.36	2.38	2.39	2.4	2.41	2.25	2.3	2.25	2.4	2.35	2.24	2.3	2.38	2.18	2.3	2.3
16	120.5	121.26	121.75	29.25	29.69	29.74	30.06	30.08	30.87	30.39	30.34	30.77	30.8	31.15	30.37	2.66	2.67	2.57	2.6	2.66	2.66	2.56	2.69	2.68	2.7	2.8	2.7	2.61	2.7	2.67	2.66	2.76	2.69	2.7	2.69	2.71	2.8	2.65	2.74	2.7	2.64	2.7	2.76	2.75	2.76	2.78	2.66	2.6	2.7
M	107.944	108.739	108.004	26.7288	26.5375	26.7513	26.8613	27.0819	26.9281	27.3444	27.5763	27.0994	27.0094	27.5437	27.2256	2.442	2.435	2.405	2.406	2.415	2.402	2.431	2.377	2.385	2.389	2.349	2.409	2.394	2.396	2.383	2.401	2.423	2.377	2.386	2.388	2.382	2.367	2.453	2.411	2.41	2.418	2.514	2.406	2.427	2.43	2.432	2.39	2.422	2.415
DS	9.26607	8.8075	9.14178	2.12964	1.83452	2.0486	2.26149	2.28137	2.34731	2.80492	2.34747	2.28848	2.29834	2.54414	2.6081	0.220444	0.206142	0.173285	0.16668	0.16318	0.145968	0.140432	0.135405	0.168408	0.176033	0.149403	0.186455	0.144468	0.162015	0.137036	0.144641	0.201442	0.136793	0.10469	0.127262	0.126649	0.140479	0.152392	0.17317	0.167133	0.178562	0.354564	0.151379	0.21782	0.198997	0.187368	0.18	0.186595	0.156862
d	-0.0880429	0.0818974	-0.00675515	0.0964895	-0.110092	-0.0115886	-0.0971303	0.0664335	-0.0288959	-0.0900067	0.205729	0.105696	-0.220703	0.12349	-0.0839442
Delta	-0.00731681	0.00680528	-0.00056132	0.00720678	-0.00799028	-0.000841082	-0.00814659	0.00570964	-0.00248346	-0.0084085	0.0175973	0.0090408	-0.019401	0.0116848	-0.00794288
MIN	91.56	95.8	94.89	22.88	23.82	23.69	22.67	23.82	23.47	22.79	24.28	23.68	23.22	23.88	24.05
MAX	121.19	121.63	128.76	29.54	29.73	30.74	30.07	30.54	31.5	31.42	30.99	32.27	31.14	31.72	34.25
Medin	105.085	106.44	105.91	25.65	26.145	26.545	25.995	26.485	26.445	26.32	27.37	26.23	26.255	26.805	26.46
																		B 1	B 2	B 3	B 4
			All 4 blocks (s)	Block 1 (s)	Block 2 (s)	Block 3 (s)	Bloc 4 (s)
		MTN	107.944	26.7288	26.8613	27.3444	27.0094
		CHO	108.739	26.5375	27.0819	27.5763	27.5437
		PL	108.004	26.7513	26.9281	27.0994	27.2256
[truncated: 98 more columns]
